# Supplementary material for: Large hydropower projects increase stress despite compensation efforts: Evidence from the Brazilian Amazon
Source: PLoS One. 2023 Jul 14;18(7):e0284760. doi: 10.1371/journal.pone.0284760 (PMC10348581; doi:10.1371/journal.pone.0284760)
Supplement: S1 Dataset — (XLSX) [file pone.0284760.s002.xlsx]

## Sheet: data
sex	female head of household	education	stress	electricity access	land amount	water access	water quality	sewage access	resettled and compensated	upstream
1	0	2	3	2	2	2	3	2	0	0
1	0	3	2	2		2		2	0	1
1	0	2	3	3	2	2	2	2	0	0
1	0	3	3	2	2	3	3	2	0	1
1	0	2	1	2	3	2	2	2	0	0
1	0	3	2	2	1	2	2	2	0	0
1	0	2				2	1	2	0	1
1	0	3	3	2	1	2	3	2	0	0
1	0	2	2	1	2	2	2	2	1	1
1	0	3	3	2	2	2	2	2	0	0
1	0	3	2	2	3	2	2	2	0	0
1	0	2	2	3	1	3	3	2	0	1
2	0	3	3	2	2	2	2	2	0	0
1	0	3	3	2	2	3	2	2	0	0
1	0	2	3			2	2	2	0	0
1	0	2	3	2	2	2	2	2	0	0
1	0	3	3	2	2	2	3	2	0	0
1	0	3	1	1	1	1	3	1	1	1
1	0	3	2	2		2	3	2	0	0
1	0	3	2	2	2	2	2	2	0	1
1	0	2	2	3	2	2	2	2	0	1
1	0	2	3	1	1	1	3	1	1	1
1	0	1	2	2	3	2	2	2	0	0
2	0	2	2	2	2	2	2	2	0	0
1	0	2	3	3	3	3	2	2	0	1
1	0	2	3	1	1	2	2	1	1	1
1	0	2	2	1	2	3	2	2	0	0
1	0	3		2	2	2	2	2	0	0
1	0	2	3	2	2	2	3	2	0	0
1	0	4	2	3	2	2	2	2	0	0
1	0	3	2	2	2	2	2	2	0	0
1	0	2	3	2	2	2	2	2	0	0
1	0	3	3	2	3	2	2	2	0	0
1	0	3	3	2	2	2	2	2	0	0
1	0	4	2	2	2	2	2	2	0	0
1	0	2	3	2	2	3	1	2	0	0
1	0	2	3	2	2	1	3	2	0	1
1	0	3	3	2	3	2	2	2	0	0
1	0	2	3	3	3	1	3	1	1	1
1	0	3	3	2		2	2	2	0	0
1	0	3	3	2	3	2	2	2	0	0
1	0	3	3	2	3	3	3	1	0	1
1	0	2	3	2	2	2	2	2	0	1
1	0	3	3	2	2	2	2	2	0	0
1	0	2	3		3	3	3	2	0	1
1	0	2	3		3	3	2	2	0	1
1	0	4								1
1	0	3						2	0	1
1	0	2	2	1	2	2	2	2	0	0
1	0	3	3	2	2	2	2	2	0	0
1	0	3	2	2	2	2	2	2	0	0
1	0	3	3	2	2	2	2	2	0	0
1	0	3	3	1	3	2	2	2	0	0
1	0	4	2	2	2	2	3	2	0	0
1	0	4	3	2	2	2	2	2	0	1
1	0	3	3	3	3	3	3	2	1	1
1	0	2	2	2	2	2	2	2	0	0
1	0	2	2	1	2	2	2	2	0	0
1	0	2	3	1	3	1	3	2	1	1
1	0	2	3	2	3	2	3	2	0	0
2	0	2	3	2	3	2	2	2	0	0
1	0	2	1	1	1	2	1	2	1	1
1	0	3	2	2	2	2	2	2	0	1
1	0	3	3	1	3	3	3	2	1	1
1	0	2	3	3	3	2	3	2	0	1
1	0	3	3	2	3	1	2	3	1	1
1	0	2	3	2	2	2	2	2	0	0
1	0	2	3	3	3	2	3	2	0	1
1	0	2	3	1	1	1	3	3	1	1
1	0	4	2	2	1	2	2	2	0	0
1	0	4	3	2	2	3	3	2	0	1
1	0	2	2	2	2	2	3	2	0	0
1	0	3	2	1	3	2	2	2	0	0
1	0	2	1	3	3	2	2	2	0	1
1	0	3	2	2	2	2	2	2	0	0
1	0	3	2	1		3		1	0	1
1	0	2	2	2	2	2	2	2	0	1
1	0	2	3	1	2	2	2	2	0	0
1	0	2	3	2	2	2	2	2	0	0
1	0	1	2	3	3	2	2	2	0	0
1	0	2	2	1	2	1	1	1	0	1
1	0	2	3	2	3	2	2	2	0	0
1	0	2	3	1	3	3	3	2	0	0
1	0	4	2	2	2	1	1	2	0	0
1	0	2	2	2	3	2	2	2	0	0
1	0	3	2	2	2	2	2	2	0	0
1	0	2	3	3	3	2	3	3	0	0
1	0	4	3	2	2	1	2	2	0	0
1	0	3	3	2	2	2	2	2	0	0
1	0	3								1
1	0	2	1	2	2	2	2	2	0	0
2	0	2	2	2		2	2	2	0	0
1	0	3	3	2	2	2	2	2	0	0
2	0	3	3	2	2	2	2	2	0	1
1	0	3	2	3	3	2	2	2	0	0
1	0	2	2	3		2	2	2	0	1
1	0	3	3	2	2	2	2	2	0	0
1	0	1	2	2	3	2	3	1	0	1
2	0	1	3	1	3	1	3	1	0	1
2	0	4	3	2	2	2	3	2	0	0
2	0	2	3	2	3	2	2	2	0	0
2	0	3	3	1		2	2	2	0	0
2	0	2	3	2	2	2	2	2	0	0
2	0	2	2	1	3	2	2	2	0	0
2	0	1	1	1	3	1	1	2	0	0
2	0	3		2	3	2	2	2	0	0
2	0	2	3	1	3	2	2	2	0	0
2	0	2	3	2	3	2	3	2	0	0
2	0	4	3	2	2	3	2	2	0	0
2	0	3	2	2	2	2	2	2	0
2	0	3	3	3	3	2	2	2	0	0
2	0	2	3	1	3	2	2	2	1	1
2	0	3	3	1	2	3	3	2	0	0
2	0	2	2	3	1	1	2	2	0	0
2	0	2	3	2	2	2	1	2	0	0
2	0	1	2	1	3	1	3	1	1	1
2	0	2	2	2		1	1	2	0	0
2	0	3	3	3	3	3	1	3	0	1
2	0	2	2	1	3	2	3	2	0	0
2	0	2	2	2	2	2	2	2	0	0
2	0	2	1	2	3	2	2	2	0	0
2	0	2	2	2	3	2	2	2	1	1
2	0	2	2	2	3	2	2	2	0	0
2	0	3	2	2	3	2	2	2	0	0
2	0	3	3	2	2	2	3	2	0	0
2	0	2	3	3	2	2	2	2	0	0
2	0	2	2	1	3	2	2	2	1	1
2	0	2	1	3	3	1	1	1	0	0
2	0	2	3	3	3	3	3	3	1	1
2	0	2	1	1	1	2	2	2	1	1
2	0	2	3	2	2	2	2	2	0	0
2	0	2	2	2	2	2	2	2	0	1
2	0	2	3	2	2	2	3	2	0	1
2	0	3	3	1	3	2	2	2	0	1
2	0	3	2	2	3	3	3	2	0	1
2	0	1	3	2	2	2	2	2	0	0
2	0	2	2	2	3	2	2	2	0	0
2	0	2	3	3	2	2	3	2	0	0
2	0	2	3	2	3	2	2	2	1	1
2	0	2	2	2	2	2	2	2	0	1
2	0	1	3	2	2	2	2	2		0
2	0	3	2	3	2	2	2	2	0	0
2	0	3	3	2	3	2	2	2	0	1
2	0	4	3	1	1	1	1	2	0	1
2	0	2	2	2	2	2	2	2	0	0
2	0	1	3	1	3	1	1	2	1	1
2	0	2	2	1	3	1	1	2	0	0
2	0	2	3	3	2	2	2	2	0	0
1	0	2	2	1	2	2	2	2	0	1
2	0	2	2	2	2	2	2	2	0	0
2	0	2	2	2	2	3	1	2	0	0
2	0	2	3	2	3	2	2	2	0	1
2	0	2	3	1	2	2	2	2	0	0
2	0	3	2	1	2	2	2	2	0	0
2	0	3	3	3	3	2	3	2	0	1
2	0	2	3	2	2	2	2	2	0	0
2	0	3	3	1	1	3	3	2	1	1
2	0	2	3	2	2	2	2	2	0	0
2	0	2	2	2	1	3	3	3	0	0
2	0	2	2	3	2	2	2	2	0	1
2	0	3	3	2	2	2	3	2	0	1
2	0	3	3	2	1	2		2	0	0
2	0	3	3	2	2	2	3	2	0	0
2	0	2	2	2	2	2	2	2	0	0
2	0	2	2	1	1	1		2	1	1
2	0	2	2	1	2	3	3	3	0	1
2	0	3	3	3	3	2	3	2	0	1
2	0	1	3	3	2	3	3	3	1	1
2	0	2	3	2	2	2	2	2	0	0
2	0	2	2	1	1	2	1	2	0	0
2	0	2	2	2	2	2	2	2	0	0
2	0	3	2	2	2	2	3	2	0	0
2	0	2	3	2	2	2	2	2	0	0
2	0	2	2	3	2	2	2	2	0	0
2	0	4	3	2	2	1	1	2	0	0
2	0	2	3	3	1	1	3	2	1	1
2	0	2		1	3	2	2	2	1	1
2	0	3	3	2	2	2	2	2	0	0
2	0	2	2	1	2	2	2	2	0	0
2	0	2	2	1	2	2	3	1	1	1
2	0	2	2	1	3	1	2	2	0	1
2	0	1	2	1	2	3	3	2	1	1
2	0	2	3	2	3	2	2	2	0	0
1	0	2	3	2	3	2	2	2	0	0
2	0	2	3	2	2	3	3	2	0	0
2	0	3	2	2	2	2	2	2	0	0
2	0	1	2	2	1	2	1	2	1	1
2	0	3	2	2	3	2	2	2	0	0
2	0	4	3	1	2	2	2	2	0	0
2	0	3	3	2	2	1	1	2	0	1
2	0	2	3	1	3	2	2	2	1	1
2	0	2	2	1	3	2	2	2	0	0
2	0	2	2	1	2	2	2	2	0	1
2	0	2	2	3	3	1		3	1	1
2	0	4	1	1	2	1	1	1	0	1
2	0	2	3	2	3	2	2	2	0	0
2	0	2	3	2	3	2	2	2	0	0
2	0	4	2	1		1	1	1	1	1
2	0	2	1	1	3	2	2	2	0	0
2	0	3	3	3	3	2	2	2	0	1
2	0	2	2	2		1	1	2	0	0
2	0	2	2	2	3	2	2	2	0	0
2	0	3	2	2	2	2	2	2	0	0
2	0	3	3	1	3	1	3	2	0	1
2	0	2	3	1		2	2	2	0	1
	0	2	2	1	2	2	2	2	0	0
2	0	3	2	1	1	1	2	1	1	1
2	0	3	3	2	3	2	2	2	0	0
2	0	2	3	3	1	2	3	3	0	1
2	0	2	2	1	2	2	2	2	0	1
2	0	2	2	1		1	1	1	0	1
2	0	2	3	2	3	2	2	2	0	0
2	0	1	2		2	2	2	2	0	0
2	0	4	3	2	1	1	1	2	0	1
2	0	1	3	3	3	3	3	2	0	1
2	0	2	2	2	2	2	2	2	0	1
2	0	2	3	2	3	2	2	2	1	1
2	0	3	1	1		1	2	3	0	1
2	0	3	2	2	1	2	2	2	0	1
2	0	2	3	1	3	2	3	2	0	1
2	0	1	1	1	3	1	2	2	0	1
2	0	2	3	2	3	1	3	1	1	1
2	0	2	3	2	3	1	1	2	0	0
2	0	2	3	2	3	2	3	2	0	0
2	0	2	3	1	3	1	1	2	1	1
2	0	2	3	1	1	1	1	1	1	1
2	0	3	3	3	2	2	2	2	0	0
2	0	2	3	2	2	3	2	2	0	0
2	0	2	3	3	2	2	2	2	0	0
2	0	2	1	1	3	2	2	2	1	1
2	0	3	2	2		2	2	2	0	0
2	0	2	2	1	1	1	1	2	0	0
2	0	3	2	2	1	2	2	2	0	1
2	0	3	2	2	2	2	3	2	0	0
2	0	3	3	3	2	2	2	2	0	1
2	0	2	2	2	1	2	2	2	0	1
2	0	3	2	2	3	1	3	2	1	1
2	0	2	3	2	1	3	3	1	1	1
2	0	1	2	2	2	2	2	2	0	0
2	0	2	2	1	2	1	1	2	0	0
2	0	2	1	3		1	3	2	0	1
2	0	3	3	1	1	1	3	1	0	1
2	0	3	2	2	1	3	1	2	0	0
2	0	3	3	1	3	1	3	2	1	1
2	0	4	3	2	2	2	2	2	0	0
2	0	2	3	1	3	1	2	1	1	1
2	0	3	2			2	2	2	0	1
2	0	2	2	2	3	2	1	2	0	0
2	0	4	3	2	1	2	3	2	0	1
2	0	1	3	1	1	2	2	2	0	1
2	0	2	2	1	3	2	2	2	0	1
2	0	2	3	1		1	1	1	0	1
2	0	1	2	2	3	2	2	2	0	1
2	0	2	2	2	1	1	2	2	1	1
2	0	2	1	1	2	2	2	2	0	0
2	0	3	3	3	2	2	3	2	0	1
2	0	3	1	1	2	2	2	2	0	0
2	0	1	3	2	3	2	2	2	0	0
2	0	1	1	3		2	3	2	1	1
2	0	2	3	2	2	2	2	2	0	0
2	0	3	2	2	2	3	3	1	1	1
2	0	1	3	1	3	2	2	2	0	1
2	0	3	3	2	3	2	3	2	1	1
2	0	1	3	1	3	2	3	2	0	1
2	0	1	3	2	3	2	2	2	0	1
2	0	2	2	3	1	3	1	2	0	1
2	0	2	3		2	2	3	2	0	1
2	0	1	3	1	3	1	1	2	0	1
2	0	2	3	3	3	2	2	2	0	1
2	0	2	2	2	2	2	2	2	0	0
2	0	2	3	2	2	2	2	2	0	0
2	0	2	2	2	2	2	3	2	0	1
2	0	3	2	2		2	2	2	0	1
2	0	3	3	1	1	2	2	2	0	0
2	0	2	2	1	2	2	2	2	0	0
2	0	3	2	2	2	2	2	2	0	0
2	0	4	1	2		2	3	2	0	1
2	0	3	3	1	2	2	2	2	0	0
2	0	1	3	2	2	2	2	2	1	0
2	0	2	2	3	2	2	2	2	0	0
2	0	2	1	2	2	2	2	2	0	1
2	0	2	3	1	3	1	1	1	0	1
2	0	2	2	1	1	2	2	2	0	0
2	0	2	2	1	2	2	2	2	0	0
2	0	2	3	2	2	2	2	2	0	1
2	0	1	2	1	1	1	1	2	1	1
2	0	4	2	2	2	2	1	2	0	0
2	0	2	3	1	1	2	2	2	0	1
2	0	2	2	2	2	2	2	2	0	0
2	0	2		2	1	2	2	2	0	1
2	0	2	1	1	1	1	2	2	1	1
2	0	3	2	2	2	2	2	2	0	0
2	0	2	3	2	2	2	2	2	0	0
2	0	1	3	2	2	2	2	2	0	0
2	0	3	3	3		2	2	2	0	0
2	0	2	2	1	3	1	2	1	1	1
2	0	2	3	2	3	2	2	2	0	0
2	0	3	2	2	1	2	2	2	0	0
2	0	2	2	1	2	2	2	2	0	0
2	0	3	3	1	3	2	2	2	0	1
2	0	2	3	2	3	2	2	3	0	0
2	0	2	3	1	3	2	3	2	0	1
2	0	4	2	2	2	2	2	2	0	0
2	0	3	2	1		3	1	1	0	1
2	0	2	2	2	2	2	2	2	0	0
2	0	2	2	2	3	2	2	2	0	0
2	0	1	2	2	2	2	2	2	0	0
2	0	2	3	2	2	2	2	2	0	0
2	0	2	3	2	2	2	2	2	0	1
2	0	3	2	2	2	2	2	2	0	0
2	0	2	2	2	2	2	2	2	0	1
2	0	2	3	1	3	2	3	2	0	1
2	0	1	3	1	1	2	3	2	0	1
2	0	3		3	3	3	3	3	0	1
2	0	2	2	3	2	2	2	2	0	0
2	0	2	3	2	3	3	3	2	0	1
2	0	2	3	2		2	2	2	0	0
2	0	2	3	2	2	2	2	2	0	0
2	0	2	2	1	2	2	3	2	0	1
2	0	2	3	1	2	2	2	2	0	0
2	0	2	2	2	2	2	2	2	0	0
2	0	2	3	2	2	1	2	2	0	0
2	0	2	3	2	3	2	2	2	0	0
2	0	2	3	2	2	2	3	2	0	0
2	0	1	2	2	3	2	2	2	0	0
2	0	2	2	1	2	2	2	2	0	0
2	0	4	2	2	2	2	3	2	0	0
2	0	3								1
2	0	1	2	3		2	2	2	0	0
2	0	3	2	1	2	2	3	2	0	0
2	0	1	3	1	2	1	1	2	0	0
2	0	1	2	2	2	2	2	2	0	0
2	0	2	3	3	2	3	3	2	1	1
2	0	2	3	3	3	2	2	2	0	1
2	0	2	3	1	3	2	2	2	1	1
2	0	2	3	2	3	2	3	2	0	0
2	0	4	2	2	2	3	2	2	0	0
2	0	2	2	2	3	2	1	2	0	0
2	0	2	3	3	3	3	3	2	0	1
2	0	2	3	1	3	2	2	2	0	0
2	0	2	3	2		2	2	2	0	1
2	0	3	3	2	2	2	2	2	0	0
2	0	3	3	2	1	2	3	2	0	0
2	0	1	3	3	2	2	2	2	0	0
2	0	2		1	1	1	1	2	0	0
2	0	2	2	2	2	2	2	2	0	0
2	0	2	2	2	2	2	2	2	0	1
2	0	3	3	2	2	3	3	2	0	0
2	0	2	3			2	2	2	0	1
2	0	2	2	3	3	2	1	2	1	1
2	0	3	3	2	2	2	2	2	0	0
2	0	3	2	3	3	2	2	2	0	0
2	0	2	3	2	2	2	2	2	0	0
2	0	3	1	2		2	2	2	0	0
2	0	2	2	1	2	1	3	1	0	1
2	0	2	2	2	3	2	2	2	0	1
2	0	2	3	1	3	2	2	2	1	1
2	0	2	2	2	2	2	2	2	0	0
2	0	2	3	1	2	2	2	2	1	0
2	0	3	3	3	2	2	2	2	0	1
2	0	3	3	1	2	1	1	2	0	0
2	0	2	2	2	3	2	2	2	0	0
2	0	2	2	2		2	2	2	0	1
2	0	2	3	2	2	2	2	2	0	0
2	0	3	3	2	1	1	3	2	0	0
2	0	3	3	1	3	1	1	1	0	1
2	0	3	2	2	2	2	3	2	0	0
2	0	1	2	1	3	1	1	1	1	1
2	0	4	2	2	2	1	1	1	0	1
2	0	2	3	3	3	3	2	2	0	0
2	0	4	3	2	3	2	2	2	0	0
2	0	2	2	1	1	2	2	2	0	0
2	0	2	3	2	2	1	1	2	0	0
2	0	3	2	1	2	2	2	2	0	0
2	0	1	2	1	3	2	2	2	0	0
2	0	2	3	1	3	1	3	2	1	1
2	0	4	3	1	2	1	1	2	0	0
2	0	3	2	2	2	3	3	1	1	1
2	0	1	2	2	2	2	3	2	0	1
2	0	2	3	2	2	2	2	2	0	0
2	0	4		2		1	2	1	0	1
2	0	2	3	3	3	3	3	3	0	1
2	0	2	2	2	2	2	2	2	0	0
2	0	3	1	2	1	2	2	2	0	0
2	0	2	3	2	3	2	2	2	1	1
2	0	2	3	3		2	3	2	0	1
2	0	3	2	1	2	2	1	2	0	0
2	0	1	3	2	1	2	2	2	0	0
2	0	2	3	2	3	3	2	2	0	1
2	0	2	2	2	2	2	2	2	0	0
2	0	2	2	3	1	2	2	2	1	1
2	0	4	2	2	2	2	1	2	0	0
2	0	1	3	2	1	2	2	2	0	0
2	0	2	3	2	3	2	2	2	0	0
2	0	4	2	1	2	2	2	2	0	0
2	0	2	2	2		2	2	2	0	1
2	0	4	3	1	3	1	1	2	1	1
2	0	2	2	3	3	2	2	2	0	0
2	0	2	1	3	3	2	2	2	0	0
1	0	3				2	2	2	0	1
2	0	1	3	2	3	1	1	2	0	0
2	0	1	2	2	2	2	2	2	0	0
2	0	2	3	2		2	2	2	0	0
2	0	3	2	2	2	2	2	2	0	0
2	0	2	3	3	2	2	2	2	0	0
2	0	2	3	1	3	1	3	3	1	1
2	0	2	3	2	3	2	2	2	0	0
2	0	3	2	2		2	2	2	0	0
2	0	4	3	3	3	2	2	2	0	0
2	0	4	3	2	3	2	2	2	0	0
2	0	2	1	2	2	2	2	2	0	0
2	0	2	3	2	2	2	3	2	0	0
2	0	2	3		3	2	2	2	1	1
2	0	2	2	2	2	2	2	2	0	0
2	0	2	3	3	2	2	2	2	0	0
2	0	2	3	3	2	2	2	2	1	1
1	1	2	2	1	2	2	2	2	0	1
1	1	2	2	2	3	2	2	2	0	0
1	1	1	3	1	3	2	1	2	0	1
1	1	2	2	1	1	2	3	2	0	1
1	1	2	1	1	2	2	2	2	0	0
1	1	2	2	2	3	2	2	2	0	0
1	1	4	2	2	3	1	1	2	1	0
1	1	1	2	1	1	2	1	2	0	0
1	1	2	2	1	3	2	2	2	0	0
1	1	2	3	2	3	2	3	2	0	1
1	1	2	3	3	2	2	3	2	0	1
1	1	1	3	2	2	2	3	2	0	1
1	1	2	3	2	1	2	2	2	0	0
1	1	1	3	2	2	2	2	2	0	1
1	1	3	2	2	1	2	2	2	1	0
1	1	2	2	1	2	2	2	2	0	0
1	1	1	3	2	2	2	2	2	0	0
1	1	2	3	3	2	2	2	2	1	1
1	1	1	3	3		2	3	2	0	1
1	1	2	2	1	2	2	2	2	0	1
1	1	1	3	2		2	1	2	0	1
1	1	4	2	2	2	2	2	2	0	0
1	1	3	3	2	3	2	2	2	0	0
1	1	2	2	1	2	2	2	2	0	0
1	1	4	3	1	3	1	1	1	1	1
1	1	3	3	1	3	2	2	2	0	1
1	1	3	2	1		3	3	1	0	1
1	1	2	3	1	3	2	2	2	0	0
1	1	1	2	1	3	1	1	1	1	1
1	1	1		2	2	3	3	3	0	0
1	1	1	2	2	2	2	2	2	0	1
1	1	2	2	3	2	2	2	2	0	0
1	1	3	1	1	2	2	2	2	0	0
1	1	2	2	1	2	2	2	2	0	0
1	1	1	1	2	3	2	3	2	0	0
1	1	2	2	2	1	2	2	2	0	0
1	1	2	3	2	2	2	2	2	0	0
1	1	2	3	2	2	3	3	2	0	1
1	1	2	3	1	3	2	1	2	0	1
1	1	3	3	2	2	2	2	2	0	0
1	1	4	3	3	2	2	1	2	0	1
1	1	2	2	1	2	1	2	2	0	0
1	1	3	2	2	1	2	2	2		1
1	1	4	3	2	2	2	2	2	0	0
1	1	3	3	3	2	2	2	2	0	0
1	1	3	2	2	2	2	3	2	0	0
1	1	2	2	2	1	2	2	2	0	0
1	1	2	3	3	3	2	2	2	0	1
1	1	2	2	1	3	2	2	2	1	1
1	1	1	3	1	2	2	2	2	0	1
1	1	2	1	3	2	2	2	2	0	0
1	1	3	3	2		2	3	2	0	1
1	1	2	3	1		1	3	1	0	1
1	1	2	2	2	2	2	2	2	0	1
1	1	2	3	3	3	2	3	2	0	1
1	1	1	2	2	2	2	2	2	0	0
1	1	2	3	2	3	2	2	2	0	1
1	1	1	2	2	2	3	3	2	0	1
1	1	2	2	1	2	1		1	0	1
1	1	2	2	2	2	1	1	2	0	0
1	1	2				2	2	2	0	1
1	1	1	3	3	3	3	3	2	0	1
1	1	3	2	3		1	1	1	1	1
1	1	3	3	1	2	2	1	2	0	1
1	1	4	2	2	2	3	3	2	0	0
1	1	2	2	1	1	2	3	1	0	1
1	1	2	3	2	3	2	1	2	0	1
1	1	2	2	2	2	2	2	2	0	1
1	1	3	3	1	3	2	2	2	0	1
1	1	2	3	2	1	2	1	2	0	1
1	1	2	2	2	2	2	1	2	0	0
1	1	2	3	1	3	1	2	2	0	0
1	1	2	3	2		2	3	2	0	1
1	1	2	3	2	2	2	3	2	0	1
1	1	3	3	3	2	2	3	2	0	1
1	1	2	2	2	3	1	3	1	1	1
1	1	1	2	2	1	1	1	2	0	1
1	1	2	3	2	3	1	2	2	1	1
1	1	3	3	2	3	2	2	2	1	1
1	1	2	3	1	3	3	3	2	0	1
1	1	2	3	1	3	2	3	1	1	1
1	1	2	3	2	3	1	1	2	0	0
1	1	1	3	1	3	2	2	2	0	1
1	1	1	2	3	3	3	3	2	0	1
1	1	2	3	2	2	2	2	2	0	1
1	1	2	3	1		1	1	1	0	1
1	1	2	3	3		2	3	1	0	1
1	1	1	1	2		2	2	2	0	1
1	1	2	2	2	2	2	2	2	0	0
1	1	3	3	1		2	3	2	0	1
1	1	4	3	1	2	2	2	2	0	0
1	1	2	2	3		2	2	2	0	1
1	1	2	3	1	1	1	1	1	1	1
1	1	2	3	1	3	2	2	2	0	1
1	1	3	3	1	1	2	2	2	0	1
1	1	1	3	2	2	2	2	2	0	0
1	1	4	2	1		2	2	2	0	1
1	1	1	1	2	3	1	3	2	0	1
1	1	2	3	2	1	2	2	2	0	0
1	1	2	3	3	2	1	1	1	1	1
1	1	1	2	3	1	2	2	2	0	1
1	1	2	3	3	2	3	3	2	0	1
1	1	2	3	2	2	2	3	2	0	0
1	1	3	3	2	3	3	3	2	0	0
1	1	3	3	3	3		2	2	0	1
1	1	3	2	2	2	2	2	2	0	0
1	1	3	3	2	2	2	2	2	0	0
1	1	2	3	3	2	2	3	2	0	1
1	1	3	3	2	2	2	3	2	0	1
1	1	2	2	1	1	1	1	1	1	1
1	1	2	3	2	3	2	2	2	0	0
1	1	2	3	2	3	2	2	2	0	1
1	1	4	3	2	2	2	1	2	0	0
1	1	3	3	3	3	2	3	2	0	1
1	1	2	2	1	1	2	2	2	0	0
1	1	3	3	1	2	2	2	2	0	0
1	1	3	3	2	2	3	3	2	0	1
1	1	1	3	1	3	2	1	2	0	1
1	1	2	2	2	2	2	2	2	0	1
1	1	2	3	2	2	2	2	2	0	0
1	1	1	3	1	3	2	2	2	0	1
1	1	4	3	3	2	2	3	2	1	1
1	1	2	3	2	3	2	2	2	0	0
1	1	3	3	3	2	3	3	3	0	0
1	1	4	2	1		2	2	2	0	0
1	1	1	2	1	3	2	2	2	0	1
1	1	2	3	1	1	1	1	2	0	0
1	1	2	3	2	3	2	3	2	1	1
1	1	2	1	1	2	1	1	1	0	1
1	1	1	2	3		2	2	2	0	1
1	1	2	2	1	2	1	2	2	0	0
1	1	2	3	1	2	2	2	2	0	1
1	1	3	2	2	2	2	2	2	0	0
1	1	2	3	2	1	2	2	2	0	0
1	1	1	3	3	3	3	2	2	0	0
1	1	4	3	2		2	2	2	0	0
1	1	2	3	2	3	2	1	1	0	1
1	1	2	2	2	2	2	2	2	1	1
1	1	2	3	3		3	3	3	0	1
1	1	2	3	2	2	2	2	2	0	0
1	1	2	2	2	2	2	2	2	0	0
1	1	2	2	1	3	2	2	2	1	1
1	1	1	3	1		3	3	2	1	1
1	1	2	3	2	3	1	3	2	1	1
1	1	4	2	3	1	3	2	3	0	1
1	1	2	3	3	3	3	3	2	0	1
1	1	2	3	1	2	2	3	2	0	1
1	1	1	2	2	3	2	2	2	0	0
1	1	2	3	2	3	2	2	2	0	0
1	1	2	3	2	2	2	3	2	0	1
1	1	2	3	3	3	2	2	1	1	1
1	1	2	3	3	2	2	2	2	0	1
1	1	3	3	2	3	2	3	3	0	1
1	1	3	2	2	3	2	2	2	0	0
1	1	2	2	2	2	2	3	2	0	1
1	1	2	2	1	2	2	2	2	0	0
1	1	2	2	2	2	2	2	2	0	0
1	1	2	3	2	2	2	2	2	0	0
1	1	4	3	2	2	2	3	2	0	0
1	1	1	1	1	1	2	1	2	1	1
1	1	2	3	2	2	2	3	2	0	0
1	1	2	2	1	3	2	2	2	0	1
1	1	2	3	3	3	3	3	2	0	1
1	1	2	3	2	2	2	1	2	0	1
1	1	3	3	2	1	2	2	2	0	1
1	1	1	3	2	2	2	2	2	0	0
1	1	3	3	3	3	2	3	2	0	1
1	1	2	3	3	2	2	3	2	0	1
1	1	2	3	3	2	2	1	2	0	0
1	1	1	2	2	3	2	2	3	0	0
1	1	2	3	3	2	3	2	2	0	0
1	1	1	2	2	3	2	2	2	0	1
1	1	1	1	2	2	2	3	2	0	1
1	1	3	2	1	2	1	1	1	0	1
1	1	4	3	1	1	1	2	1	0	1
1	1	3	3	3	2	3	3	2	0	1
1	1	2	2	2	2	2	3	2	0	1
1	1	2	1	2		2	2	2	0	1
1	1	1	3	1	2	2	2	2	0	0
1	1	2	3	2	2	2	2	2	0	0
1	1	3	3		2	2	2	2	0	0
1	1	3	2	2	2	3	3	2	0	0
1	1	3	3	1	3	1	1	2	0	1
1	1	2	2	3	3	2	2	2	1	1
1	1	2	1	1	1	2	3	2	0	0
1	1	4	2	2		2	2	2	0	0
1	1	3	3	2	2	2	2	2	0	0
1	1	1	3	3	3	3	3	3	0	1
1	1	1	3	2	2	2	2	2	0	1
1	1	4	3	1	2	2	3	2	0	0
1	1	2	2	3		2	2	2	0	1
1	1	2	3	2	3	2	3	2	1	1
1	1	3	2	1		1	1	1	1	1
1	1	2	2	2	3	1	2	2	0	0
1	1	2	3	2	2	2	3	2	0	0
1	1	2	3	2	3	2	2	2	0	0
1	1	2	1	3	3	2	2	2	0	0
1	0	2	3	3	3	2	2	2	0	1
1	0	3	3	1		2	3	2	0	1
1	0	3	2	1	1	2	2	2	1	1
1	0	3	3	1	3	1	1	2	0	0
1	0	3	3	2		2	3	2	0	0
1	0	2	3	2	3	2	3	2	0	0
1	0	3	2	3	1	2		2	0	1
1	0	2	3	3	3	3	3	2	0	1
1	0	3	3	3	2	2	3	2	1	1
1	0	3	3	3	2	2	2	2	0	1
1	0	3	2	2	2	2	2	2	0	0
1	0	3	3	2	2	3	3	2	0	0
1	0	3	2	1	2	1	1	1	0	1
1	0	2	3	2	3	1	1	2	0	1
1	0	3	3	2	1	2	3	2	0	0
1	0	2	2	3	3	2	2	2	0	1
1	0	2	2	1	2	1	3	1	1	1
1	0	3	2	1		2	2	2	0	0
1	0	3	3	3	2	2	3	2	0	1
1	0	3	3	2	2	3	3	2	0	1
1	0	3	3				2	1	1	1
1	0	2	3	2	1	1	2	1	0	1
1	0	3	3	2		3	2	2	0	1
1	0	2	3	2	2	2	3	2	0	0
1	0	2	1	1	3	3	3	2	0	1
1	0	2	3	1	2	1	3	1	0	1
1	0	3	1	2	1	3	3	2	0	1
1	0	2	1	3	2	2	3	2	0	1
1	0	3	3	2	2	1	3	2	0	1
1	0	2	3	1	1	1	3	2	0	0
2	0	2	3	2	2	2	2	2	1	1
1	0	1	2	2	2	2	2	2	0	0
1	0	2	3	1	3	2	2	2	1	1
1	0	2	2	2	3	2	1	2	0	0
1	0	2	3	3	3	2	2	2	0	1
1	0	2	2	1	3	2	2	2	1	1
1	0	2	3	1	2	3	3	2	0	1
1	0	3	3	2	1	2	2	2	1	0
1	0	4	3	2		3	1	2	0	0
1	0	4	2	2	3	2	3	2	0	1
1	0	3	2	3	2		2	3	1	1
1	0	2	3	2	1	2	1	2	0	1
1	0	3	3	1	1	1	1	2	0	1
1	0	3	3	2		1	1	1	0	1
1	0	4	3	3	2	3	3	2	0	1
1	0	2	3	3	2	2	3	2	0	1
1	0	3	3	3	3	3	3	2	1	1
1	0	2	3	3	1	3	3	2	0	1
1	0	3	1	1	3	2		1	0	0
1	0	2	3	1	2	2	2	2	0	0
1	0	2	1	2		1	3	1	1	1
1	0	1	1	1	2	1	1	1	1	1
1	0	2	1	3		1	1	3	0	1
2	0	2	2	3	1	3	3	2	0	1
1	0	2	3	2	2	2	2	2	0	0
1	0	2	2	2		2	1	2	0	0
1	0	2	3	2	2	2	2	2	0	1
1	0	3	2	1	1	1	3	2	1	1
1	0	3	2	2	1	2	2	2	0	0
1	0	2	3	2	2	2	3	2	0	1

## Sheet: code book
Variable Name	Description	Coding
Sex	Sex of respondent	1=male, 2=female
Female Head of House	Sex of the head of household	0=male, 1=female
Education	Highest education achieved by respondent	1= no formal education, 2=primary education, 3= secondary education, 4= technical or advanced degree
Stress	“Has the amount or level of emotional stress you or others in your household experience remained the same, decreased, or increased (due to the building of the dam(s))?”	1=decreased, 2=remained the same, 3=improved
electricity access	"Has the ability to access electricity for your household remained the same, gotten worse, or increased (due to the building of the dam(s))?"	1=gotten worse, 2=remained the same, 3=improved
land amount	"Has the amount of land you and your household currently have remained the same, decreased, or improved (due to the building of the dam(s))?”.	1=gotten worse, 2=remained the same, 3=improved
water access	Has the way you access to running water in your household remained the same, gotten worse, or improved (due to the building of the dam(s))?	1=gotten worse, 2=remained the same, 3=improved
water quality	Has the quality of the drinking water in your household remained the same, gotten worse, or improved (due to the building of the dam)?	1=gotten worse, 2=remained the same, 3=improved
sewage access	"Has access to sewage disposal for your household remained the same, gotten worse, or improved (due to the building of the dam(s))?"	1=gotten worse, 2=remained the same, 3=improved
upstream	Location of respondent's community	0=downstream, 1=upstream
Resettled and compensated	"Did you or anyone in your household receive any type of compensation/mitigation because of the dam?"	0=not resettled and compensated, 1=resettled and compensated
